# Supplementary material for: Biallelic variants in SLC26A2 cause multiple epiphyseal dysplasia-4 by disturbing chondrocyte homeostasis
Source: Orphanet J Rare Dis. 2024 Jul 2;19:245. doi: 10.1186/s13023-024-03228-4 (PMC11220988; doi:10.1186/s13023-024-03228-4)
Supplement: Supplementary file 2 — Additional file 2: Table S1. Primers used for variants amplification and qPCR. [file 13023_2024_3228_MOESM2_ESM.xls]

## Sheet: Sheet1
Table S1.primers used for variants amplification and
Primer name	Forward primer (5’-3’)	Reverse primer (5’-3’)	Tm (℃)	Product length (bp)
SLC26A2-E2-F/R	ATCTTCTTGGGCTCAACCTT	TCCACATTTTGGGAAGATCC	58	705
ACAN-qF/R	ACTCTGGGTTTTCGTGACTCT	ACACTCAGCGAGTTGTCATGG	58	81
MMP13-qF/R	TCCTGATGTGGGTGAATACAATG	GCCATCGTGAAGTCTGGTAAAAT	60	184
COL10A1-qF/R	ATGCTGCCACAAATACCCTTT	GGTAGTGGGCCTTTTATGCCT	60	107
RUNX2-qF/R	TGGTTACTGTCATGGCGGGTA	TCTCAGATCGTTGAACCTTGCTA	61	101
