# Supplementary material for: Biallelic variants in SLC26A2 cause multiple epiphyseal dysplasia-4 by disturbing chondrocyte homeostasis
Source: Orphanet J Rare Dis. 2024 Jul 2;19:245. doi: 10.1186/s13023-024-03228-4 (PMC11220988; doi:10.1186/s13023-024-03228-4)
Supplement: Supplementary file 4 — Additional file 4: Table S3. Rare variants related to bone development found in patients. [file 13023_2024_3228_MOESM4_ESM.xlsx]

## Sheet: 工作表1
Table S3. Rare variants related to bone development found in patients
Gene/transcript	Chromosome position/rs number	Exon/intron	Nucleotide and amino acid changes	genotype	frequency	pathogenicity	Disease/phenotype [genetic pattern]
LAMA2/NM_000426.4	6:129781361/rs142164767	Exon 49	c.6884G>A/p.Arg2295His	het	0.004	VUS	1.MEROSIN protein deficiency congenital muscular dystrophy type 1A【MDC1A】[AR] 2.MUSCULAR DYSTROPHY, LIMB-GIRDLE, AUTOSOMAL RECESSIVE 23; LGMDR23[AR]
EXT2/NM_000401.3	11:44148498	Exon 6	c.1171T>G/p.Trp391Gly	het	-	VUS	1.Seizures- scoliosis-giant syndrome【SSMS】[AR] 2.Multiple exoplastic bone type II [AD]
MYO18B/NM_001318245.2	22:26422841/-	Exon 43	c.6907_6908del/p.Ser2303AlafsTer120	het	-	LP	Autosomal recessive Klippel-Feil syndrome type 4 with linear myopathy and facial deformity【KFS4】[AR]
SLC5A6/NM_021095.4	2:27430181/-	Exon 3	c.338del/p.Pro113LeufsTer35	het	-	VUS	1. NEURODEGENERATION, INFANTILE-ONSET, BIOTIN-RESPONSIVE; NERIB[AR] 2. PERIPHERAL MOTOR NEUROPATHY, CHILDHOOD-ONSET, BIOTIN-RESPONSIVE; COMNB[AR]
SLC26A2/NM_000112.4	5:149360166/rs121908077	Exon 3	c.1020_1022del/p.Val341del	het	0.000618	LP	1. Multiple epiphyseal dysplasia type 4【EDM4】[AR] 2.Chondrodysplasia type 1B【ACG1B】[AR] 3. Malformed osteogenesis 【DTD】[AR] 4.Osteohypoplasia type 2 【AO2】[AR]
SLC26A2/NM_000112.4	5:149360418/rs765209461	Exon 3	c.1262T>C/p.Ile421Thr	het	0.000116	VUS	1. Multiple epiphyseal dysplasia type 4【EDM4】[AR] 2.Chondrodysplasia type 1B【ACG1B】[AR] 3. Malformed osteogenesis 【DTD】[AR] 4.Osteohypoplasia type 2 【AO2】[AR]
DIAPH1/NM_005219.5	5:140998357/rs548327056	Intron 1	c.117+8T>A/-	het	0.00557	VUS	1.Seizures- cortical blindness- microcephaly syndrome【SCBMS】[AR] 2.Autosomal dominant deafness type 1【DFNA1】[AD]
