# Supplementary material for: Biallelic variants in SLC26A2 cause multiple epiphyseal dysplasia-4 by disturbing chondrocyte homeostasis
Source: Orphanet J Rare Dis. 2024 Jul 2;19:245. doi: 10.1186/s13023-024-03228-4 (PMC11220988; doi:10.1186/s13023-024-03228-4)
Supplement: Supplementary file 5 — Additional file 5: Table S4. Pathogenicity prediction of two variants using bioinformatics tools. [file 13023_2024_3228_MOESM5_ESM.xlsx]

## Sheet: 工作表1
Table S4. Pathogenicity prediction of two variants using bioinformatics tools
GeneName	AAChange	ID	ClinVar	1000g_Chinese	1000g_EAS	1000g_ALL	esp6500si_all	GnomAD_ALL_AF	GnomAD_EAS_AF	SIFT	Polyphen2_HVAR	Polyphen2_HDIV	MutationTaster	MCAP
SLC26A2	c.1010_1012del	rs121908077	—	—	—	—	8e-05	0.00011199	0.00031803	—	—	—	—	—
SLC26A2	c.T1262C	rs765209461	—	—	—	—	—	0.00000406	0.00005798	0.002,D	0.983,D	0.998,D	0.999993,D	0.189108036503
