# Supplementary material for: Biallelic variants in SLC26A2 cause multiple epiphyseal dysplasia-4 by disturbing chondrocyte homeostasis
Source: Orphanet J Rare Dis. 2024 Jul 2;19:245. doi: 10.1186/s13023-024-03228-4 (PMC11220988; doi:10.1186/s13023-024-03228-4)
Supplement: Supplementary file 6 — Additional file 6: Table S5. List of SLCA26A2 variants in this study and reported in the literatures. [file 13023_2024_3228_MOESM6_ESM.xlsx]

## Sheet: Sheet1
Table S5. List of SLCA26A2 mutations in this study and reported in the literatures.
Clinical Phenotype	Variant type	Variant position	cDNA Change	Protein Alteration	References
Diastrophic dysplasia	Nonsense mutation	Exon1	c.47C>G	p.S16*	Rossi (2001) Hum Mutat 17, 159
Diastrophic dysplasia	Nonsense mutation	Exon1	c.55G>T	p.G19*	Rossi (2001) Hum Mutat 17, 159
Diastrophic dysplasia	Missense mutation	Exon1	c.188A>G	p.D63G	Gabriel (2022) Prenat Diagn 42, 845
Diastrophic dysplasia, mild	Missense mutation	Exon1	c.229A>C	p.N77H	Rossi (2001) Hum Mutat 17, 159
Skeletal dysplasia, foetal	Missense mutation	Exon1	c.292T>C	p.W98R	Yang (2019) Biomed Res Int 2019,
Diastrophic dysplasia	Missense mutation	Exon1	c.331G>T	p.D111Y	Rossi (2001) Hum Mutat 17, 159
Multiple epiphyseal dysplasia 4	Missense mutation	Exon1	c.353T>A	p.V118E	Multiple epiphyseal dysplasia 4
Achondrogenesis 1B	Missense mutation	Exon1	c.395T>C	p.L132P	Rossi (2001) Hum Mutat 17, 159
Desbuquois dysplasia/diastrophic dysplasia	Missense mutation	Exon1	c.398C>T	p.A133V	Panzer (2008) Am J Med Genet A 146A, 2920
Diastrophic dysplasia	Missense mutation	Exon1	c.403C>A	p.Q135K	Rossi (2001) Hum Mutat 17, 159
Diastrophic dysplasia	Missense mutation	Exon1	c.469T>A	p.S157T	Pindea (2013) Rev Fac Med 61 255
Dwarfism	Missense mutation	Exon1	c.484G>T	p.V162L	Yang (2021) World J Clin Cases 9, 1600
Developmental and epileptic encephalopathy	Missense mutation	Exon1	c.484G>A	p.V162M	Takata (2019) Nat Commun 10,
Diastrophic dysplasia	Missense mutation	Exon1	c.496G>A	p.G166R	Rossi (2001) Hum Mutat 17, 159
Achondrogenesis 1B	Nonsense mutation	Exon1	c.532C>T	p.R178*	Superti-Furga (1996) Nat Genet 12, 100
Achondrogenesis 1B	Missense mutation	Exon2	c.749A>T	p.D50V	Smogavec (2022) Eur J Hum Genet 30, 428
Atelosteogenesis 2	Missense mutation	Exon2	c.764G>A	p.G255E	Hastbacka (1996) Am J Hum Genet 58, 255
Multiple epiphyseal dysplasia	Missense mutation	Exon2	c.767T>C	p.F256S	Jackson (2012) Hum Mutat 33, 144
Atelosteogenesis 2	Missense mutation	Exon2	c.776G>T	p.G259V	Rossi (2001) Hum Mutat 17, 159
Multiple Epiphyseal dysplasia	Missense mutation	Exon2	c.797C>T	p.T266I	Miyake (2008) J Hum Genet 53, 764
Multiple epiphyseal dysplasia 4	Missense mutation	Exon2	c.824T>C	p.L275P	Zhou (2018) BMC Med Genet 19, 70
Atelosteogenesis 2	Missense mutation	Exon2	c.835C>T	p.R279W	Hastbacka (1996) Am J Hum Genet 58, 255
Diastrophic dysplasia	Missense mutation	Exon2	c.931T>C	p.C311R	Gabriel (2022) Prenat Diagn 42, 845
Multiple epiphyseal dysplasia	Missense mutation	Exon2	c.1153G>A	p.D385N	Cho (2010) J Korean Med Sci 25, 1105
Diastrophic dysplasia	Missense mutation	Exon2	c.1157C>T	p.A386V	Rossi (2001) Hum Mutat 17, 159
Multiple epiphyseal dysplasia 4	Missense mutation	Exon2	c.1198C>T	p.L400F	Zhou (2018) BMC Med Genet 19, 70
Achondrogenesis 1B	Missense mutation	Exon2	c.1273A>G	p.N425D	Superti-Furga (1996) Nat Genet 12, 100
Developmental disorder	Missense mutation	Exon2	c.1329A>G	p.T443=	Turner (2019) Am J Hum Genet 105, 1274
Diastrophic dysplasia	Missense mutation	Exon2	c.1361A>C	p.Q454P	Megarbane (1999) Clin Genet 56, 71
Achondrogenesis 1B	Missense mutation	Exon2	c.1448T>C	p.L483P	Rossi (1996) J Biol Chem 271, 18456
Diastrophic dysplasia	Missense mutation	Exon2	c.1451G>A	p.G484D	Rossi (2001) Hum Mutat 17, 159
Diastrophic dysplasia	Missense mutation	Exon2	c.1474C>T	p.R492W	Rossi (2001) Hum Mutat 17, 159
Reduction anomaly	Missense mutation	Exon2	c.1512G>A	p.M504I	Sun (2021) Mol Ther Nucleic Acids 24, 961
Atelosteogenesis 2	Missense mutation	Exon2	c.1535C>A	p.T512K	Bonafe (2008) J Med Genet 45, 827
Multiple epiphyseal dysplasia	Missense mutation	Exon2	c.1565C>T	p.S522F	Barreda-Bonis (2018) Eur J Med Genet 61, 24
Multiple epiphyseal dysplasia 4	Missense mutation	Exon2	c.1262T>C	(p.Ile421Thr)	Current study
Diastrophic dysplasia	Missense mutation	Exon2	c.1721C>T	p.T574I	Rossi (2001) Hum Mutat 17, 159
Atelosteogenesis 2	Missense mutation	Exon2	c.1797A>C	p.L599F	Vikraman (2016) Case Rep Perinatal Med 5 65
Dysplastic spondylolysis	Missense mutation	Exon2	c.1922A>G	p.H641R	Cai (2015) Proc Natl Acad Sci U S A 112, 8064
Diastrophic dysplasia/Multiple Epiphyseal dysplasia	Missense mutation	Exon2	c.1957T>A	p.C653S	Rossi (2001) Hum Mutat 17, 159
Atelosteogenesis 2/diastrophic dysplasia	Missense mutation	Exon2	c.1987G>A	p.G663R	Maeda (2006) Am J Med Genet A 140A, 1143
Atelosteogenesis 2	Missense mutation	Exon2	c.1994A>C	p.H665P	Rossi (2001) Hum Mutat 17, 159
Dysplastic spondylolysis	Missense mutation	Exon2	c.2018A>T	p.D673V	Cai (2015) Proc Natl Acad Sci U S A 112, 8064
Achondrogenesis 1B	Missense mutation	Exon2	c.2033G>T	p.G678V	Superti-Furga (1996) Nat Genet 12, 100
Arthrogryposis	Missense mutation	Exon2	c.2057G>A	p.C686Y	Bayram (2016) J Clin Invest 126, 762
Multiple epiphyseal dysplasia	Missense mutation	Exon2	c.2065A>T	p.T689S	Wang (2014) J Pediatr Endocrinol Metab 27, 75
Atelosteogenesis 2	Missense mutation	Exon2	c.2144C>T	p.A715V	Hastbacka (1996) Am J Hum Genet 58, 255
Diastrophic dysplasia	Splicing mutation	Intron1	c.-26+2T>C	Not yet available	Hastbacka (1999) Eur J Hum Genet 7, 664
Diastrophic dysplasia	Splicing mutation	Intron2	c.700-1G>C	Not yet available	Hastbacka (1994) Cell 78, 1073
Atelosteogenesis 2	Deletion mutation	Exon1	c.145delA	p.(Arg49Aspfs*40)	Dwyer (2010) Am J Med Genet A 152A, 3043
Diastrophic dysplasia	Deletion mutation	Exon1	c.255delC	p.(Asn87Ilefs*2)	Rossi (2001) Hum Mutat 17, 159
Atelosteogenesis 2	Deletion mutation	Exon1	c.391delC	p.(Leu131Cysfs*41)	Rossi (1996) Hum Genet 98, 657
Achondrogenesis 1B	Deletion mutation	Exon1	c.451delT	p.(Tyr151Ilefs*21)	Superti-Furga (1996) Nat Genet 12, 100
Multiple epiphyseal dysplasia	Deletion mutation	Exon1	c.485_486delTG	p.(Val162Glyfs*12)	Cho (2010) J Korean Med Sci 25, 1105
Diastrophic dysplasia	Deletion mutation	Exon2	c.705_711delGATGGGC	p.(Met236Serfs*16)	Rossi (2001) Hum Mutat 17, 159
Diastrophic dysplasia	Deletion mutation	Exon2	c.906_907delCT	p.(Cys303*)	Rossi (2001) Hum Mutat 17, 159
Achondrogenesis 1B	Deletion mutation	Exon2	c.1020_1022delTGT	p.(Val341del)	Superti-Furga (1996) Nat Genet 12, 100
Multiple epiphyseal dysplasia 4	Deletion mutation	Exon2	c.1020_1022delTGT	p.(Val341del)	Current study
Achondrogenesis 1B	Deletion mutation	Exon2	c.1194delA	p.(Ser399Hisfs*61)	Superti-Furga (1996) Nat Genet 12, 100
Diastrophic dysplasia	Deletion mutation	Exon2	c.1242_1245delAAAC	p.(Asn415Argfs*44)	Rossi (2001) Hum Mutat 17, 159
Diastrophic dysplasia	Deletion mutation	Exon2	c.1394delT	p.(Leu465Cysfs*5)	Rossi (2001) Hum Mutat 17, 159
Congenital heart disease	Deletion mutation	Exon2	c.1478delG	p.(Gly493Glufs*33)	Edwards (2020) JACC Basic Transl Sci 5, 376
Diastrophic dysplasia	Deletion mutation	Exon2	c.1650delG	p.(Ser551Valfs*34)	Rossi (2001) Hum Mutat 17, 159
Diastrophic dysplasia	Deletion mutation	Exon2	c.1724delA	p.(Lys575Serfs*10)	Hastbacka (1994) Cell 78, 1073
Achondrogenesis 1B	Deletion mutation	Exon2	c.1806_1809delAACT	p.(Thr603Serfs*5)	Sallevelt (2021) Genet Med 23, 1125
Diastrophic dysplasia	Deletion mutation	Exon2	c.1976delT	p.(Leu659*)	Rossi (2001) Hum Mutat 17, 159
Diastrophic dysplasia	Deletion mutation	Exon2	c.1983delA	p.(Ala662Glnfs*6)	Hastbacka (1994) Cell 78, 1073
Multiple epiphyseal dysplasia intermediate phenotype	Missense mutation	Exon2	c.2156delC	p.(Ala719Glufs*16)	Silveira (2021) Am J Med Genet C Semin Med Genet 187, 396
Reduction anomaly	Insertion mutation	Exon1	c.136_137insTT	p.(Asp46Valfs*44)	Sun (2021) Mol Ther Nucleic Acids 24, 961
Atelosteogenesis 2	Insertion mutation	Exon2	c.1441dupA	p.(Ser481Lysfs*17)	Li (2020) Zhonghua Yi Xue Yi Chuan Xue Za Zhi 37, 767
Diastrophic dysplasia	Insertion mutation	Exon2	c.2119_2120dupCT	p.(Leu708Phefs*28)	Rossi (2001) Hum Mutat 17, 159
